# Supplementary material for: Discovery of IL-18 As a Novel Secreted Protein Contributing to Doxorubicin Resistance by Comparative Secretome Analysis of MCF-7 and MCF-7/Dox
Source: PLoS One. 2011 Sep 8;6(9):e24684. doi: 10.1371/journal.pone.0024684 (PMC3169632; doi:10.1371/journal.pone.0024684)
Supplement: Table S1 — The detailed information about the 89 DESPs between MCF-7 and MCF-7/Dox. (XLS) [file pone.0024684.s003.xls]

## Sheet: Sheet1
List of the ECM related DESPs
IPI ID	Protein name	Gene name	Spectral counting of peptides								P value	Rsca	Ref b	Metastasis c
			MCF-7/Dox			MCF-7			MCF-7/Dox	MCF-7
			Repd 1	Repd 2	Repd 3	Repd 1	Repd 2	Repd 3	Mean ± SD	Mean ± SD
ECM components
IPI00853454	200 kDa protein	LAMB1	257	254	237	0	0	0	249.3 ± 8.8	0.0 ± 0.0	2.32483e-06	7.7	[20]
IPI00019157	Chondroitin sulfate proteoglycan 4	CSPG4	122	163	171	0	0	0	152.0 ± 21.5	0.0 ± 0.0	0.000558681	7	[22]	yes
IPI00304840	Isoform 2C2 of Collagen alpha-2(VI) chain	COL6A2	86	91	79	0	0	0	85.3 ± 4.9	0.0 ± 0.0	1.64151e-05	6.1	[20]
IPI00302944	Isoform 4 of Collagen alpha-1(XII) chain	COL12A1	59	78	61	0	0	0	66.0 ± 8.5	0.0 ± 0.0	0.000395198	5.8	[20]
IPI00019439	Isoform 1 of Fibrillin-2	FBN2	53	85	67	0	0	0	68.3 ± 13.1	0.0 ± 0.0	0.00179875	5.8	[20]
IPI00297646	Collagen alpha-1(I) chain	COL1A1	10	20	16	0	0	0	15.3 ± 4.1	0.0 ± 0.0	0.00618454	3.8		yes
IPI00328113	Fibrillin-1	FBN1	6	5	8	0	0	0	6.3 ± 1.2	0.0 ± 0.0	0.00199149	2.6	[20]
IPI00375294	Laminin subunit alpha-1	LAMA1	558	585	591	0	0	2	578.0 ± 14.4	0.7 ± 0.9	5.76715e-07	8.3	[20]
IPI00291136	Collagen alpha-1(VI) chain	COL6A1	143	176	165	9	8	22	161.3 ± 13.7	13.0 ± 6.4	0.000156846	3.5	[20]
IPI00298281	Laminin subunit gamma-1	LAMC1	419	488	503	110	115	123	470.0 ± 36.6	116.0 ± 5.4	0.000172099	2
IPI00783665	Laminin subunit alpha-5	LAMA5	52	78	65	196	151	180	65.0 ± 10.6	175.7 ± 18.6	0.00187172	-1.4	[21, 22]
IPI00022822	Collagen alpha-1(XVIII) chain	COL18A1	0	0	5	99	49	66	1.7 ± 2.4	71.3 ± 20.8	0.00919862	-4.6		yes
IPI00329573	Isoform 1 of Collagen alpha-1(XII) chain	COL12A1	0	0	0	180	218	257	0.0 ± 0.0	218.3 ± 31.4	0.000602407	-7.4
ECM remodeling related proteins
IPI00005908	A disintegrin and metalloproteinase with thrombospondin motifs 1	ADAMTS1	67	96	79	0	0	0	80.7 ± 11.9	0.0 ± 0.0	0.000661173	6.1	[29]	yes
IPI00060423	Isoform 1 of Collagen triple helix repeat-containing protein 1	CTHRC1	25	21	32	0	0	0	26.0 ± 4.5	0.0 ± 0.0	0.00126978	4.5		yes
IPI00002732	Exostosin-like 2	EXTL2	28	18	17	0	0	0	21.0 ± 5.0	0.0 ± 0.0	0.00393106	4.2
IPI00008561	Interstitial collagenase	MMP1	2414	2326	3118	0	13	43	2619.3 ± 354.4	18.7 ± 18.0	0.000489389	7.1	[23, 25, 26]	yes
IPI00027166	Metalloproteinase inhibitor 2	TIMP2	137	152	211	37	17	42	166.7 ± 31.9	32.0 ± 10.8	0.00483924	2.4	[24]
IPI00183487	Xylosyltransferase 1	XYLT1	0	0	0	7	8	7	0.0 ± 0.0	7.3 ± 0.5	2.5264e-05	-2.8
IPI00023845	Isoform 1 of Kallikrein-6	KLK6	0	0	0	26	31	45	0.0 ± 0.0	34.0 ± 8.0	0.0039319	-4.8
IPI00026941	Serine protease 23	PRSS23	0	0	0	66	61	90	0.0 ± 0.0	72.3 ± 12.7	0.0012738	-5.9
Serpin Family
IPI00007117	Plasminogen activator inhibitor 2	SERPINB2	152	106	169	0	0	0	142.3 ± 26.6	0.0 ± 0.0	0.00163764	6.9	[23]
IPI00009890	Glia-derived nexin	SERPINE2	93	79	100	0	0	0	90.7 ± 8.7	0.0 ± 0.0	0.000125072	6.2	[28]	yes
IPI00291866	Plasma protease C1 inhibitor	SERPING1	10	17	14	0	0	0	13.7 ± 2.9	0.0 ± 0.0	0.00252485	3.6
IPI00007118	Plasminogen activator inhibitor 1	SERPINE1	773	703	998	0	0	3	824.7 ± 125.9	1.0 ± 1.4	0.000757838	8.6	[23]	yes
IPI00007221	Plasma serine protease inhibitor	SERPINA5	26	24	30	12	11	12	26.7 ± 2.5	11.7 ± 0.5	0.00112132	1.1
IPI00550991	Alpha-1-antichymotrypsin	SERPINA3	0	0	0	203	192	138	0.0 ± 0.0	177.7 ± 28.4	0.000901918	-7.1
Other ECM related proteins
IPI00014572	SPARC	SPARC	531	497	569	0	0	0	532.3 ± 29.4	0.0 ± 0.0	1.38316e-05	8.8	[21]	yes
IPI00028908	Nidogen-2	NID2	237	214	219	0	0	0	223.3 ± 9.9	0.0 ± 0.0	5.70105e-06	7.5
IPI00473118	Isoform 1 of Matrilin-2	MATN2	117	124	114	0	0	0	118.3 ± 4.2	0.0 ± 0.0	2.3479e-06	6.6
IPI00020986	Lumican	LUM	41	34	56	0	0	0	43.7 ± 9.2	0.0 ± 0.0	0.00254075	5.2		yes
IPI00002236	Lactadherin	MFGE8	45	23	33	0	0	0	33.7 ± 9.0	0.0 ± 0.0	0.00611259	4.8	[28]
IPI00260630	Coiled-coil domain-containing protein 80	CCDC80	36	31	39	0	0	0	35.3 ± 3.3	0.0 ± 0.0	0.000110866	4.9
IPI00008494	Intercellular adhesion molecule 1	ICAM1	18	18	20	0	0	0	18.7 ± 0.9	0.0 ± 0.0	9.6791e-06	4	[42]	yes
IPI00026944	Nidogen-1	NID1	5	7	6	0	0	0	6.0 ± 0.8	0.0 ± 0.0	0.000484128	2.6
IPI00003351	Extracellular matrix protein 1	ECM1	229	233	208	0	0	4	223.3 ± 11.0	1.3 ± 1.9	9.38291e-06	6.5	[20, 21]	yes
IPI00012386	Cochlin	COCH	138	126	134	5	11	10	132.7 ± 5.0	8.7 ± 2.6	6.36305e-06	3.8
IPI00023673	Galectin-3-binding protein	LGALS3BP	584	530	569	58	93	92	561.0 ± 22.8	81.0 ± 16.3	1.71151e-05	2.8	[44]	yes
IPI00296099	Thrombospondin-1	THBS1	371	418	423	1969	1263	1671	404.0 ± 23.4	1634.3 ± 289.4	0.0038993	-2		yes
IPI00374563	Agrin	AGRN	70	78	103	344	376	360	83.7 ± 14.1	360.0 ± 13.1	3.43265e-05	-2.1		yes
IPI00168520	Isoform 2 of Matrilin-2	MATN2	0	0	0	14	22	17	0.0 ± 0.0	17.7 ± 3.3	0.00163136	-3.9
IPI00016112	Peroxidasin homolog	PXDN	0	0	0	118	80	113	0.0 ± 0.0	103.7 ± 16.9	0.000962726	-6.4
IPI00045512	Hemicentin 1	HMCN1	0	0	0	259	393	489	0.0 ± 0.0	380.3 ± 94.3	0.00467448	-8.2
IPI00180707	FRAS1-related extracellular matrix protein 2	FREM2	0	0	0	307	353	339	0.0 ± 0.0	333.0 ± 19.3	1.65752e-05	-8
a RSC: the spectral count fold-change ratio for protein between MCF-7/Dox and MCF-7. It was calculated according to Eq (1)
b Ref: references for doxorubicin resistance
c “yes” indicates the same expression tendency between drug resistance and tumor metastasis
d Rep: replicate
List of growth factors among the DESPs
IPI ID	Protein name	Gene name	Spectral counting of peptides								P value	Rsca	Ref b	Metastasis c
			MCF-7/Dox			MCF-7			MCF-7/Dox	MCF-7
			Repd 1	Repd 2	Repd 3	Repd 1	Repd 2	Repd 3	Mean ± SD	Mean ± SD
IPI00020977	Isoform 1 of Connective tissue growth factor	CTGF	193	161	162	0	0	0	172.0 ± 14.9	0.0 ± 0.0	8.14197e-05	7.1	[7, 29]	yes
IPI00299219	Protein CYR61	CYR61	159	137	161	0	0	0	152.3 ± 10.9	0.0 ± 0.0	0	7	[45]	yes
IPI00011140	Protein NOV homolog	NOVH	49	48	54	0	0	0	50.3 ± 2.6	0.0 ± 0.0	1.09911e-05	5.4	[46]	yes
IPI00016353	Dickkopf-related protein 1	DKK1	13	25	16	0	0	0	18.0 ± 5.1	0.0 ± 0.0	0.00753136	4	[23]	yes
a RSC: the spectral count fold-change ratio for protein between MCF-7/Dox and MCF-7. It was calculated according to Eq (1)
b Ref: references for doxorubicin resistance
c “yes” indicates the same expression tendency between drug resistance and tumor metastasis
d Rep: replicate
List of cytokines among the DESPs
IPI ID	Protein name	Gene name	Spectral counting of peptides								P value	Rsca	Ref b	Metastasis c
			MCF-7/Dox			MCF-7			MCF-7/Dox	MCF-7
			Repd 1	Repd 2	Repd 3	Repd 1	Repd 2	Repd 3	Mean ± SD	Mean ± SD
IPI00007793	Interleukin-6	IL-6	56	66	82	0	0	0	68.0 ± 10.7	0.0 ± 0.0	0.000850859	5.8	[6]	yes
IPI00290198	Interleukin-18	IL-18	10	10	14	0	0	0	11.3 ± 1.9	0.0 ± 0.0	0.00105058	3.4		yes
IPI00334282	Interleukin-like EMT inducer	ILEI	33	28	32	0	6	13	31.0 ± 2.2	6.3 ± 5.3	0.0036922	2.1		yes
a RSC: the spectral count fold-change ratio for protein between MCF-7/Dox and MCF-7. It was calculated according to Eq (1)
b Ref: references for doxorubicin resistance
c “yes” indicates the same expression tendency between drug resistance and tumor metastasis
d Rep: replicate
List of the remained DESPs
IPI ID	Protein name	Gene name	Spectral counting of peptides								P value	Rsca	Ref b	Metastasis c
			MCF-7/Dox			MCF-7			MCF-7/Dox	MCF-7
			Repd 1	Repd 2	Repd 3	Repd 1	Repd 2	Repd 3	Mean ± SD	Mean ± SD
IPI00013179	Prostaglandin-H2 D-isomerase	PTGDS	243	183	154	0	0	0	193.3 ± 37.1	0.0 ± 0.0	0.00179948	7.3
IPI00025110	Mesothelin	MSLN	218	140	182	0	0	0	180.0 ± 31.9	0.0 ± 0.0	0.00133261	7.2	[26]	yes
IPI00294839	Lysyl oxidase homolog 2	LOXL2	90	86	74	0	0	0	83.3 ± 6.8	0.0 ± 0.0	6.50045e-05	6.1		yes
IPI00646641	Tumor necrosis factor receptor superfamily member 6B precursor	TNFRSF6B	41	44	43	0	0	0	42.7 ± 1.2	0.0 ± 0.0	1.09212e-06	5.2	[41]	yes
IPI00745313	Adipocyte enhancer-binding protein 1	AEBP1	48	40	38	0	0	0	42.0 ± 4.3	0.0 ± 0.0	0.000162204	5.1
IPI00259102	Isoform 1 of Mammalian ependymin-related protein 1	EPDR1	43	32	44	0	0	0	39.7 ± 5.4	0.0 ± 0.0	0.000497682	5.1
IPI00027983	Cytidine deaminase	CDA	30	41	25	0	0	0	32.0 ± 6.7	0.0 ± 0.0	0.00248205	4.8
IPI00029235	Insulin-like growth factor-binding protein 6	IGFBP6	27	32	34	0	0	0	31.0 ± 2.9	0.0 ± 0.0	0.000118414	4.7
IPI00410487	Twisted gastrulation protein homolog 1	TWSG1	19	23	20	0	0	0	20.7 ± 1.7	0.0 ± 0.0	6.71031e-05	4.2
IPI00291987	Insulin-like growth factor-binding protein-like 1	IGFBPL1	16	17	13	0	0	0	15.3 ± 1.7	0.0 ± 0.0	0.000217483	3.8
IPI00008894	Carboxypeptidase A4	CPA4	12	14	18	0	0	0	14.7 ± 2.5	0.0 ± 0.0	0.00114262	3.7
IPI00103552	Mucin-16	MUC16	7	7	10	0	0	0	8.0 ± 1.4	0.0 ± 0.0	0.0013239	2.9	[43]	yes
IPI00029723	Follistatin-related protein 1	FSTL1	250	291	225	0	0	2	255.3 ± 27.2	0.7 ± 0.9	0.000188628	7.1
IPI00296165	Complement C1r subcomponent	C1R	123	106	94	0	0	2	107.7 ± 11.9	0.7 ± 0.9	0.000222868	5.9
IPI00028213	Semaphorin-3D	SEMA3D	88	92	93	2	0	0	91.0 ± 2.2	0.7 ± 0.9	6.93696e-07	5.6
IPI00029568	Pentraxin-related protein PTX3	PTX3	239	234	308	0	0	8	260.3 ± 33.8	2.7 ± 3.8	0.000428393	6.1	[23]
IPI00301459	Group XV phospholipase A2	PLA2G15	52	37	54	0	0	6	47.7 ± 7.6	2.0 ± 2.8	0.00133882	3.9
IPI00165949	Endoplasmic reticulum aminopeptidase 1	ERAP1	14	21	13	0	0	3	16.0 ± 3.6	1.0 ± 1.4	0.0051935	3
IPI00940960	Epididymal secretory protein E1	NPC2	109	83	143	8	0	20	111.7 ± 24.6	9.3 ± 8.2	0.00503616	3.4
IPI00029699	Ribonuclease 4	RNASE4	45	48	50	0	3	11	47.7 ± 2.1	4.7 ± 4.6	0.000278478	3.1
IPI00291175	Vinculin	VCL	342	341	318	41	46	59	333.7 ± 11.1	48.7 ± 7.6	7.34835e-06	2.8
IPI00012503	Proactivator polypeptide	PSAP	66	79	88	12	13	11	77.7 ± 9.0	12.0 ± 0.8	0.000512364	2.6	[22]	yes
IPI00018219	Transforming growth factor-beta-induced protein ig-h3	TGFBI	114	146	168	18	29	23	142.7 ± 22.2	23.3 ± 4.5	0.00172541	2.6		yes
IPI00022462	Transferrin receptor protein 1	TFRC	51	49	70	147	184	156	56.7 ± 9.5	162.3 ± 15.8	0.0012446	-1.5	[30]
IPI00642211	Aminopeptidase B	RNPEP	20	20	33	95	67	77	24.3 ± 6.1	79.7 ± 11.6	0.00395303	-1.6
IPI00031121	Carboxypeptidase E	CPE	6	7	6	29	24	20	6.3 ± 0.5	24.3 ± 3.7	0.00236689	-1.7
IPI00291262	Clusterin	CLU	21	22	18	158	172	164	20.3 ± 1.7	164.7 ± 5.7	4.39915e-06	-2.9
IPI00414896	Isoform 1 of Ribonuclease T2	RNASET2	9	7	6	43	67	78	7.3 ± 1.2	62.7 ± 14.6	0.00594347	-2.9		yes
IPI00026314	Gelsolin	GSN	19	14	15	217	193	176	16.0 ± 2.2	195.3 ± 16.8	0.000116428	-3.5	[21, 22]	yes
IPI00019209	Semaphorin-3C	SEMA3C	2	3	5	341	247	228	3.3 ± 1.2	272.0 ± 49.4	0.00153939	-5.9
IPI00006732	Netrin-1	NTN1	0	0	0	15	12	10	0.0 ± 0.0	12.3 ± 2.1	0.00105609	-3.4
IPI00009123	Nucleobindin-2	NUCB2	0	0	0	15	9	18	0.0 ± 0.0	14.0 ± 3.7	0.00612226	-3.6
IPI00220373	Insulin-degrading enzyme	IDE	0	0	0	13	18	18	0.0 ± 0.0	16.3 ± 2.4	0.000607695	-3.8		yes
IPI00002320	Leucine-rich repeat transmembrane protein FLRT3	FLRT3	0	0	0	13	21	19	0.0 ± 0.0	17.7 ± 3.4	0.00182504	-3.9
IPI00181079	Meteorin-like protein	METRNL	0	0	0	27	26	17	0.0 ± 0.0	23.3 ± 4.5	0.00183611	-4.3
IPI00006236	Platelet-derived growth factor receptor-like protein	PDGFRL	0	0	0	16	30	34	0.0 ± 0.0	26.7 ± 7.7	0.00812086	-4.5		yes
IPI00005564	Stanniocalcin-1	STC1	0	0	0	38	46	37	0.0 ± 0.0	40.3 ± 4.0	0.00014433	-5
IPI00297284	Insulin-like growth factor-binding protein 2	IGFBP2	0	0	0	114	145	124	0.0 ± 0.0	127.7 ± 12.9	0.00015204	-6.7
a RSC: the spectral count fold-change ratio for protein between MCF-7/Dox and MCF-7. It was calculated according to Eq (1)
b Ref: references for doxorubicin resistance
c “yes” indicates the same expression tendency between drug resistance and tumor metastasis
d Rep: replicate
