# Supplementary material for: Discovery of IL-18 As a Novel Secreted Protein Contributing to Doxorubicin Resistance by Comparative Secretome Analysis of MCF-7 and MCF-7/Dox
Source: PLoS One. 2011 Sep 8;6(9):e24684. doi: 10.1371/journal.pone.0024684 (PMC3169632; doi:10.1371/journal.pone.0024684)
Supplement: Table S2 — The information of breast cancer patients. (XLS) [file pone.0024684.s004.xls]

## Sheet: Sheet1
The information of breast cancer patients
Patient ID	Age	Pre-chemotherapy		Response
		Tumor size	Lymph node
Drug-sensitive patients
1	66	T2	N1	PRa
2	55	T3	N1	PR
3	45	T2	N1	PR
4	59	T2	N1	PR
5	51	T2	N0	PR
6	57	T2	N1	PR
7	62	T2	N1	PR
8	51	T1	N1	PR
9	60	T2	N1	PR
10	50	T3	N2	PR
11	46	T2	N1	PR
12	59	T2	N1	PR
Drug-resistant patients
1	49	T1	N0	PDb
2	54	T2	N1	PD
3	46	T2	N1	PD
4	68	T2	N1	PD
5	59	T2	N1	PD
6	49	T2	N0	PD
a PR: partial response, a reduction of at least 50% in measurable tumor lesions and no new lesions appears
b PD: progressive disease, a 25% or more increase in the measurable lesions or the appearance of new tumor lesions
